# Supplementary material for: Genomic Restructuring in the Tasmanian Devil Facial Tumour: Chromosome Painting and Gene Mapping Provide Clues to Evolution of a Transmissible Tumour
Source: PLoS Genet. 2012 Feb 16;8(2):e1002483. doi: 10.1371/journal.pgen.1002483 (PMC3280961; doi:10.1371/journal.pgen.1002483)
Supplement: Table S1 — List of genes mapped, the overgos used for library screening and the BACs positive for each gene. (XLS) [file pgen.1002483.s009.xls]

## Sheet: Sheet1
Chromosome1
Gene	Md Ensembl ID	Overgo A	Overgo B	BAC
WDR48	ENSMODG00000013437	CAACCTATCGAGTACATGATGAGG	TGTAAGGCCCATACTCCCTCATCA	65K9
CHL1	ENSMODG00000004153	CAGGAGACAGAAGCTATGGAATGG	GGGTCTAGTGAAGGAACCATTCCA	149J24
NINJ1	ENSMODG00000008842	AGAAGAGTGCAGCTGAAAGCATGC	AGCAGGGCAATGTCTAGCATGCTT	48E3
RAMP3	ENSMODG00000010243	ATGCTGGAAAGGTTGCCTGCATGT	CTTCAAATGCTTTGCCACATGCAG	139F5
PRKCD	ENSMODG00000010650	TGGGAAAACCCATTCCTGACGCAT	GGAAGGTACAGTAAAGATGCGTCA	79A18
HEATRTB2	ENSMODG00000020294	AACAGTCATCAGAGGCCTCTACCA	TTCTGTGCGAGTCAAGTGGTAGAG	135H17
MRPS36	ENSMODG00000019701	TGGGTGGTAAATCATCAGGTTTGC	GGACCACGATTCATTGGCAAACCT	100H4
OCLN	ENSMODG00000019417	GATGTGCATTGCCATCTTTGCCTG	AAGTGTGGAAGCCACACAGGCAAA	274I14
ENM20124	ENSMODG00000020124	CTTCAGGCACAAGAAGAGGACCAT	TCTGCTGCTGGTAGAAATGGTCCT	72M23
DMRT1	ENSMODG00000003401	ACAAGCGCTTCTGCATGTGGCGGG	TTCTTGCACTGGCAGTCCCGCCAC	48B7
REEP5	ENSMODG00000013272	TAAGCGTATCATCCGCCCCTTCTT	GGATTCGTGCTTCAAGAAGAAGGG	48F11
QPRT	ENSMODG00000001456	AGACTCCTGGTTGCAGGAAGACTG	ATAGTCAAAGCCAGGGCAGTCTTC	169P15
LFNG	ENSMODG00000000130	TGTCCTTAGTTGGAGCCCTGCTCG	AACACCAAGAGGCAAGCGAGCAGG	5K18
NCOA2	ENSMODG00000007376	CAGACTTTTGCAGGACAGCAGTTC	TGCTAAGTCCACAGGAGAACTGCT	270D9
ACO1	ENSMODG00000004463	GTTACAAACTTCAGGGCAATCCTG	GAAGTTACCAGAGGATCAGGATTG	197C23
ENM4095 (RPS6)	ENSMODG00000004095	GTATGGCCACTGAAGTTTCTGCTG	TCTTCACCCAGAGCATCAGCAGAA	46D22
KDSR	ENSMODG00000005258	CTGCGTACTCATCATCTAAGTTTG	GCTAATCCTCGAAGAGCAAACTTA	49M17
EFCAB1	ENSMODG00000010184	GATCGCAATGCATTTCGAAACATC	CAAATATAGTGTGCAGGATGTTTC	143N2
KIAA1012	ENSMODG00000010874	TTGGGCAGACACAATACAAACTAC	TCCTGGCTCTTAAGCTGTAGTTTG	70N23
KCTD1	ENSMODG00000021513	AATCCAATGCACCCGTCCACATTG	ATGTGACCACCCACATCAATGTGG	165O12
ENM01188	ENSMODG00000001188	TGACAGTGCAAGACACTCTTAATC	CAAGTCCGTTCTTCCAGATTAAGA	2L10
NWD1	ENSMODG00000014951	TGGTTCTGGAAGGATGAGAATGCC	TGTAGACAGGAGGGACGGCATTCT	193P17
SHARPIN	ENSMODG00000010491	TGAGATGTGCAGCACTGAACAACC	AGGGCTTTGGAAAGCTGGTTGTTC	92K16
NCLN	ENSMODG00000019149	AGAACATGCTGAAGGCCTCGTGCT	ATGAAGCTGAGGGGCAAGCACGAG	186C20
OSBP2	ENSMODG00000009511	CCATCGAACAGTTAGCCAAACAGC	CGTTCCAGGCTGTTATGCTGTTTG	132L23
Chromosome 2
Gene	Md Ensembl ID	Overgo A	Overgo B	BAC
TCERG1L	ENSMODG00000013493	ATGGAGATGAGAGCTCACCTAGAG	GCCACAGGTTTATTGCCTCTAGGT	152G19
MINPPI	ENSMODG00000016492	TCAGCTCTTCATCATGTAGAAGCC	CTGGTCCATTTTTGAAGGCTTCTA	277A15
PTPN9	ENSMODG00000008873	CTGTCAGGTTTCTCGTGGCTAGAA	AGGCGGACATCAAACTTTCTAGCC	203C14
ASB7	ENSMODG00000012148	ACAGGGCTATTCTCCAAATGGCAG	CCACCCATTAGCATCTCTGCCATT	7M20
RAB27A	ENSMODG00000007980	GCCAACTCCAAATGCATGCATATT	ACATCTGGGCTTTCACAATATGCA	70H20
BAZ1A	ENSMODG00000012946	TATTGACTCTACCCTGCTACCAAG	TGGCTTATGTACTGGCCTTGGTAG	200O7
IgH	ENSMODG00000012946	TACGCAGATTCTGTGAAAGGATGA	CTCTGGTGATGGTGAATCATCCTT	211N21
FOXA2	ENSMODG00000006213	AAGATGCTGACCCTGAGCGAAATC	CCATAATCCATTGGTAGATTTCGC	258G24
WWOX	ENSMODG00000008124	GCCTGGCATTTACTGTTGATGACA	GGTGGCTTCTTTGGATTGTCATCA	249M22, 234F19
TSHR	ENSMODG00000003767	TCTCATGTGCAATCTCTCCTTTGC	CCCCATGCAAAAGTCTGCAAAGGA	10I3, 5G21, 320I6
PABPN1	ENSMODG00000004535	TTTTCCACGTGCTCGATATCGTGC	GTAGTTAGTAGCCCTGGCACGATA	1H6
CBFA2T3	ENSMODG00000003869	ACGACAGCTCAGCAAACTCAAACG	CAGGGTGGTAAGGAAGCGTTTGAG	163B23
ADRA1A	ENSMODG00000016673	TGCATCAACCCCATCATCTATCCC	ACTCTTGACTGGAGCAGGGATAGA	163B23
R3HCC1	ENSMODG00000016809	GGGAGATTCAGATCGAGAGGATCC	TAGCAGCTGTCCAAGTGGATCCTC	82M13
Chromosome 3
Gene	Md Ensembl ID	Overgo A	Overgo B	BAC
DCUN1D1	ENSMODG00000021289	TTTTGTGATGACCTGGCACTTGAC	CACTAATACTGGCTGGGTCAAGTG	93M16
ROBO2	ENSMODG00000016811	ATCAGGCCCCTAAGATGTCAAGAG	TGGATCCGGGAGTCTGCTCTTGAC	39F20, 114M19, 17L1
MDH1B	ENSMODG00000016001	CAGACTGTCCCTATTTTGCTAAGG	TCTGCCAGCAATTCTGCCTTAGCA	182B12, 230D20
ABCA12	ENSMODG00000015628	GGAATGTGAAGCACTGTGTACACG	TACCATGATGGCCAAGCGTGTACA	149M9, 163C3
SPERT	ENSMODG00000014955	CATCATAAGCTGCATCACAAGAGG	TGTATTCCTTGGCCAGCCTCTTGT	82J12,106D15, 120H14
PCHD8	ENSMODG00000014739	GCCGCAACGGCAAGGTGACCTATC	TCGGCCTCTAATAACCGATAGGTC	55G4, 120H14
SLAIN1	ENSMODG00000001481	CGTCTTCCTCGATGTTCACCTTTC	GTGGAATTCCTCTTTGGAAAGGTG	73P11
TGFBRAP1	ENSMODG00000002497	CTGCTTAGACCAAGAACTAGTGTG	CCACTCAGCATATTTCCACACTAG	112H16, 112M10
MCF2L	ENSMODG00000004096	AACTACATAGACTACCCAGAACTG	GAAAACACCTTCCTACCAGTTCTG	265B15, 267I22
MINA	ENSMODG00000017017	GAAAAGGGCAACCATCCAGTTCCA	AAATCTCTGAGGCTGGTGGAACTG	3N7
C2orf29	ENSMODG00000001737	TGCGGCTTGTATGTGTCTTTCTCC	TTGCGGATCAGAGACTGGAGAAAG	92M15
CPOX	ENSMODG00000017065	CTGTGTGCTACAGGATGGTCAAGT	CTCCAGCCTTTCAAAGACTTGACC	61B14
RPL31	ENSMODG00000001704	GTACGCATTGACACCAGACTTAAC	TGGCCCAAACAGCTTTGTTAAGTC	132F24
ALCAM	ENSMODG00000001829	GGCAGCCCAGTATTTATTGCCTTC	TTCTTGTAGAGGATCGGAAGGCAA	2M6
TECTA	ENSMODG00000013037	GGTCTTCTGGGATGATATGAACTG	GCGGCATTTGATGGTACAGTTCAT	52G21
SPG20	ENSMODG00000009980	TGAGGAAATTGGTCCCTTCTGACC	CCATCCTTAATGCCCTGGTCAGAA	35O3
BACE1	ENSMODG00000013692	TGGGCACTGACCTAGTAAGCATCC	ACATTTGGGCCATGAGGGATGCTT	115F8
FREM2	ENSMODG00000010202	GACACTTTGACTAGATACAGATGG	TGGGTGCACTAACAAGCCATCTGT	76E3
TTC21B	ENSMODG00000006501	GGCCCATTACCTTGAAATACGCCA	AGCTCCTGAGTAATTCTGGCGTAT	140D15
CCKBR	ENSMODG00000018591	TTCATCTTCGGCACCGTGGTCTGC	TGTAGGTGACAGCCTTGCAGACCA	164A21
MAP3K15	ENSMODG00000009020	GGTGAAAAAGTGGTCCTGGGGAAA	CAATTCCATATGTGCCTTTCCCCA	93D2
SAMSN1	ENSMODG00000020950	TGTGGATATCATCTTGGAAGAGGA	CTTCTTTGGTGTGGCTTCCTCTTC	157D13, 245M21
KLHL1	ENSMODG00000000124	CAGGAGTGATGAATGGCAGAAGGT	GCCACACCAAACTGTAACCTTCTG	313D4
Chromosome 4
Gene	Md Ensembl ID	Overgo A	Overgo B	BAC
ARL4A	ENSMODG00000014219	TTCGTGAACACGGTGCCCACCAAG	TCTCCGTGTTGAAGCCCTTGGTGG	145K23
TPST1	ENSMODG00000006440	GTTATTGGCGTGTCTGGTGATCAG	AAACACAGTCACCGAGCTGATCAC	191P3
SENP2	ENSMODG00000002778	TAATAGTGCCCTAGGCTGTGGCCC	TAGGATCTCATCCTGGGGGCCACA	29E1
HNF1B	ENSMODG00000019108	TGACCAGCCAGTCGGTTCTCCAGC	CCTGCTGGAGAAACCTGCTGGAGA	203B10
SOST	ENSMODG00000015197	TGATGTAGCGGGTGAAATGCAGCT	GATTACAGCTGCCGGGAGCTGCAT	149A10
PGBD2	ENSMODG00000009187	GCAACACCTCCTATCTTCTCATTG	CGTTGGTGAGGTTGTACAATGAGA	204A1
C17ORF101	ENSMODG00000007092	GTTGGGATCATCTGGTCTACTTGC	CCACAATAAAAGACTGGCAAGTAG	267E15
GNL1	ENSMODG00000015964	AAGGAGGATCAGACCGACACCTCC	TGATAGACTCCCCATCGGAGGTGT	152A10
RUNX2	ENSMODG00000018912	AGTACCAGATGGGACTGTGGTCAC	ATTACCAGCCATGACGGTGACCAC	214P5
DDX52	ENSMODG00000002493	TTTCAGCAACTTGACCAGGAATAC	GTCGAGAGTGGATCTTGTATTCCT	169N17, 171L2
PTP4A1	ENSMODG00000018701	AAGAAGCCCCCTTAAGAGCGGTTA	CACTTTGTGTCCAGGTTAACCGCT	171L2
MXRA7	ENSMODG00000001553	GAGAGATGTCTGATGGAGATATGC	AGCTTGAGCTGTTCCTGCATATCT	127N14
USF1	ENSMODG00000005443	GCCACAGAAACACACTATACCTAC	CTGCTGTACTGGGAAAGTAGGTAT	200C4
KIRREL	ENSMODG00000010631	TCTCGTCTCTCTCATGCCAGTGGC	TGCTGAGTTGGGCATAGCCACTGG	110N8
ST6GALNAC5	ENSMODG00000019784	CCCGACTACTTCTTCAAGGAAACC	GTAGACGGTGGAGTTTGGTTTCCT	188F1
Chromosome 5
Gene	Md Ensembl ID	Overgo A	Overgo B	BAC
CERK	ENSMODG00000015746	GGGACCTCAAGGATTTAGGGAAGA	ATCTGCCCAAATCGCTTCTTCCCT	71M7
C22orf28	ENSMODG00000001414	GAACCAACCTGGATGAAAGTGACG	TCTTTCACGGGCTGGACGTCACTT	33I21
IPO8	ENSMODG00000012601	GGCCTCAAACAAGTCTGTACTACT	GGTCTGTAAGCTGTCTAGTAGTAC	365L3
ECHDC3	ENSMODG00000016770	CCCCATCATTGCCAAAGTGAATGG	TGCAGCAGTGGCTAAACCATTCAC	104J14
CAPZA3	ENSMODG00000017885	TAATGCGACGACATGGAGAATGGG	CAATATTTGTTACCTGCCCATTCT	418F10
LECT1	ENSMODG00000014743	GGCCCAGTATTCAAGAGGATACAG	TCTGGATTGAAGCGTTCTGTATCC	278L3
Chromosome 6
Gene	Md Ensembl ID	Overgo A	Overgo B	BAC
BET1L	ENSMODG00000021184	TCTGTGGGACTCATCATCCTCTTC	GGTAGGACAGGAAGAAGAAGAGGA	250K21
AGA	ENSMODG00000003821	CCTGCTGCCCCTCGTCGTCAACAC	ACCCCTAAAAGGCCAAGTGTTGAC	169I4
PDE5A	ENSMODG00000018947	GCTGAGAGAATTCATCATATCCCA	CTCCTTCCTTACAGACTGGGATAT	111B13
RAPGEF2	ENSMODG00000002092	GCCAGTCTCAAGATGACAGCATTG	GTCTGCCTTAATCCTACAATGCTG	132C1
SLC1A2	ENSMODG00000019823	AACTTGTGCCTGAGGATATGGGAC	GGTTCTTCCCGAGATTGTCCCATA	17E9
Chromosome X
Gene	Md Ensembl ID	Overgo A	Overgo B	BAC
G6PD	ENSMODG00000009154	GGACTCAAGTGTGTGGGATTCTCC	TGGTACAGTTCTTCCCGGAGAATC	120E4
TMLHE	ENSMODG00000006132	AGAGATGATGTGCTAAATACAGCC	GAAGCCCAAGGAAGCGGGCTGTAT	104N8
FRMPD3	ENSMODG00000002236	CGGATCCAACATCCAAAAGCTCTG	TCACTATAACCCTGGCCAGAGCTT	64P15
MECP2	ENSMODG00000011643	ACCTGAAGCTTCAGCTTCCCCTAA	GATAGAACGCCGTTGTTTAGGGGA	209H11
HEPH	ENSMODG00000012456	TTGGTCCACCTGAAGAACTTTGCC	TTGTATAGGGACGCCTGGCAAAGT	25L16
ARHGEF6	ENSMODG00000014073	CTCCACAAACGAAAAACTGAGAGA	CCTCCTCTGATGCTTTTCTCTCAG	143E17
ENM14370 (DACH2)	ENSMODG00000014370	CCTGAAAGTGGCTCTAGACAATGC	TTTCTCCTGGATGCGAGCATTGTC	7L2
THOC2	ENSMODG00000014984	GAGACAAGGAACCATCCAGAGAGA	TCCTTCGCTACATCTCTCTCTCTG	363N19
AKAP4	ENSMODG00000011265	CTCGCAAGGAGATCAAGGAAAAGC	TTGCTTCCTCCTTCGAGCTTTTCC	121J7
C1GALT1C1	ENSMODG00000010359	GCCGTGAAAGACACTTGGACCAAA	CTACTTTGTCACAGTGTTTGGTCC	312B13
ZDHHC15	ENSMODG00000003871	GAATGAAGAACGGCCTGAAGTTCG	AAGGAGCATCTGCTTCCGAACTTC	62A6
SRPX2	ENSMODG00000011837	ACTACGGGGCCATATGCGAATATC	TAGCCCCCATCACATTGATATTCG	34L9
WDR44	ENSMODG00000011281	ATCATCTGATGGGCAGACAACTGG	AGGGCCCATCATTTCCCCAGTTGT	395O12
PLP1	ENSMODG00000011542	ACCTATGCCCTGACAATTGTCTGG	AGGCAAACACCAGCAGCCAGACAA	65J13
OGT	ENSMODG00000004615	TCCACTTCTGGCAGAAGCCTATTC	CACGTTTCCCAAATTGGAATAGGC	144L2
